# Supplementary material for: Psychological–Emotional Aspect and Lifestyle in Professional Males Rugby Athletes
Source: Nutrients. 2025 Jan 16;17(2):305. doi: 10.3390/nu17020305 (PMC11767787; doi:10.3390/nu17020305)
Supplement: Supplementary file 1 [file nutrients-17-00305-s001.zip]

Archive with 1 entries (1 files):
- nutrients-3412498-supplementary.pdf
